# Supplementary material for: Natural 2-Amino-3-Methylhexanoic Acid as Plant Elicitor Inducing Resistance against Temperature Stress and Pathogen Attack
Source: Int J Mol Sci. 2022 May 20;23(10):5715. doi: 10.3390/ijms23105715 (PMC9147978; doi:10.3390/ijms23105715)
Supplement: Supplementary file 1 [file ijms-23-05715-s001.zip]

Archive with 1 entries (1 files):
- ijms-1709660-supplementary.pdf
